# Supplementary material for: Antioxidant and Antitumor Activities of Newly Synthesized Hesperetin Derivatives
Source: Molecules. 2022 Jan 27;27(3):879. doi: 10.3390/molecules27030879 (PMC8839103; doi:10.3390/molecules27030879)
Supplement: Supplementary file 1 [file molecules-27-00879-s001.zip]

Archive with 1 entries (1 files):
- molecules-1547543-supplementary.pdf
